# Supplementary material for: Accelerated Direct Carbonation of Steel Slag and Cement Kiln Dust: An Industrial Symbiosis Strategy Applied in the Bergamo–Brescia Area
Source: Materials (Basel). 2023 May 29;16(11):4055. doi: 10.3390/ma16114055 (PMC10254272; doi:10.3390/ma16114055)
Supplement: Supplementary file 1 [file materials-16-04055-s001.zip]

Archive with 1 entries (1 files):
- materials-2343515-supplementary.pdf
